# Supplementary material for: Prognostic value of bone scan index as an imaging biomarker in metastatic prostate cancer: a meta-analysis
Source: Oncotarget. 2017 Jul 29;8(48):84449–58. doi: 10.18632/oncotarget.19680 (PMC5663610; doi:10.18632/oncotarget.19680)
Supplement: Supplementary file 2 [file oncotarget-08-84449-s002.xlsx]

## Sheet: Sheet1
Subjects	Items	Standards	Score
			Mitsui et al. 2012	Miyoshi et al. 2016	Anand et al. 2016	Poulsen et al. 2015	Dennis et al. 2012	Reza et al. 2014	Ulmert et al. 2012	Armstrong et al. 2014	Lindgren et al. 2017	Meirelles et al. 2010	Reza et al. 2016(1)	Alva et al. 2017	Miyoshi et al. 2016（2）	Reza et al. 2016(2)
Selection	1.Is the case definition adequate?	1.Yes, with independent validation*	1	1	1	1	1	1	1	1	1	1	1	1	1	1
		2.Yes, eg record linkage or based on self reports
		3.No description
	2.Representativeness of the cases	1.Consecutive or obviously representative series of cases*	1	1	1	1	1	1	1	1	1	1	1	1	1	1
		2.Potential for selection biases or not stated
	3.Selection of Controls	1.Community controls*
		2.Hospital controls	0	0	0	0	0	0	0	0	0	0	0	0	0	0
		3.No description
	4.Definition of Controls	1.No history of disease (endpoint)*
		2.No description of source	0	0	0	0	0	0	0	0	0	0	0	0	0	0
Comparability	Comparability of cases and controls on the basis of the design or analysis	1.Study controls for the most important factor*	1	1	1	1	1	1	1	1	1	1	1	1	1	1
		2.Study controls for any additional factor (This criteria could be modified to indicate specific control for a second important factor*	1	1	0	1	1	0	1	1	0	1	1	0	1	0
Exposure	1.Ascertainment of exposure	1.Secure record (eg surgical records)*	1	1	1	1	1	1	1	1	1	1	1	1	1	1
		2.Structured interview where blind to case/control status*
		3.Interview not blinded to case/control status
		4.Written self report or medical record only
		5.No description
	2.Same method of ascertainment for cases and controls	1.Yes*	1	1	1	1	1	1	1	1	1	1	1	1	1	1
		2.No
	3.Non-Response Rate	1.Same rate for both groups*	1	1	1	1	1	1	1	1	1	1	1	1	1	1
		2.Non respondents described
		3.Rate different and no designation
			7	7	6	7	7	6	7	7	6	7	7	6	7	6
